# Supplementary material for: Aeromonas dhakensis: Clinical Isolates with High Carbapenem Resistance
Source: Pathogens. 2022 Jul 26;11(8):833. doi: 10.3390/pathogens11080833 (PMC9394330; doi:10.3390/pathogens11080833)
Supplement: Supplementary file 1 [file pathogens-11-00833-s001.zip]

Archive with 1 entries (1 files):
- pathogens-1765496-supplementary.pdf
